# Supplementary material for: Functional characterization of eicosanoid signaling in Drosophila development
Source: PLoS Genet. 2025 May 9;21(5):e1011705. doi: 10.1371/journal.pgen.1011705 (PMC12088517; doi:10.1371/journal.pgen.1011705)
Supplement: S11 Table — (XLSX) [file pgen.1011705.s026.xlsx]

## Sheet: Sheet1
S11 Table. Drosophila strains.
Organisms: Strains	Source	Identifier
D. melanogaster: w1118	Bloomington Drosophila Stock Center	BDSC: 5905
D. melanogaster: tubP-Gal4 (Whole body)	Bloomington Drosophila Stock Center	BDSC: 5138
D. melanogaster: PGR-Gal4	Bloomington Drosophila Stock Center	BDSC: 86488
D. melanogaster: btl-Gal4 (Trachea)	Bloomington Drosophila Stock Center	BDSC: 78328
D. melanogaster: dSRF-Gal4 (Terminal tracheal cells)	Bloomington Drosophila Stock Center	BDSC: 25753
D. melanogaster: Trh-Gal4 (Trachea)	Bloomington Drosophila Stock Center	BDSC: 47463
D. melanogaster: elav-Gal4 (Central nervous system)	Gift from Michael B. O’Connor (University of Minnesota)	N/A
D. melanogaster: nSyb-Gal4 (Neuron)	Bloomington Drosophila Stock Center	BDSC: 51941
D. melanogaster: Desat1-Gal4 (Oenocytes)	Bloomington Drosophila Stock Center	BDSC: 65405
D. melanogaster: Cg-Gal4 (Fat body, Hemocytes)	Bloomington Drosophila Stock Center	BDSC: 7011
D. melanogaster: He-Gal4 (Hemocytes)	Bloomington Drosophila Stock Center	BDSC: 8699
D. melanogaster: Myo1A-Gal4 (Midgut)	Bloomington Drosophila Stock Center	BDSC: 112001
D. melanogaster: phm22-Gal4 (Prothoracic gland)	Gift from Michael B. O’Connor (University of Minnesota)	N/A
D. melanogaster: Eip71CD-Gal4 (Epidermis)	Bloomington Drosophila Stock Center	BDSC: 6871
D. melanogaster: Lsp2-Gal4 (Fat body)	Gift from Thomas Neufeld (University of Minnesota)	N/A
D. melanogaster: tubP-Gal80ts	Bloomington Drosophila Stock Center	BDSC: 7017
D. melanogaster: tubP-Gal80ts	Bloomington Drosophila Stock Center	BDSC: 7019
D. melanogaster: UAS-mCD8::GFP x 2	Bloomington Drosophila Stock Center	BDSC: 5130, 60698
D. melanogaster: UAS-PGR RNAi #1	Bloomington Drosophila Stock Center	BDSC: 34035
D. melanogaster: UAS-PGR RNAi #2	Vienna Drosophila Resource Center	VDRC: v106421
D. melanogaster: UAS-cPges/p23 RNAi	Vienna Drosophila Resource Center	VDRC: v106395
D. melanogaster: UAS-PGR	This paper	N/A
D. melanogaster: UAS-cPges/p23	This paper	N/A
D. melanogaster: UAS-HsPTGES3	This paper	N/A
D. melanogaster: Df(cPges/p23)	Bloomington Drosophila Stock Center	BDSC: 24972
D. melanogaster: PGRA1	This paper	N/A
D. melanogaster: PGRB1	This paper	N/A
D. melanogaster: GstS1-	This paper	N/A
D. melanogaster: Mgstl-	This paper	N/A
D. melanogaster: CG33177-, CG33178-	This paper	N/A
D. melanogaster: Su(P)-	This paper	N/A
D. melanogaster: cPges/p23-	This paper	N/A
D. melanogaster: SrpHemo-3xmCherry	Bloomington Drosophila Stock Center	BDSC: 78358
