# Supplementary material for: Functional characterization of eicosanoid signaling in Drosophila development
Source: PLoS Genet. 2025 May 9;21(5):e1011705. doi: 10.1371/journal.pgen.1011705 (PMC12088517; doi:10.1371/journal.pgen.1011705)
Supplement: S12 Table — (XLSX) [file pgen.1011705.s027.xlsx]

## Sheet: Sheet1
S12 Table. Plasmid constructs.
Recombinant DNA	Source	Identifier
cDNA GH27361	Drosophila Genomics Resource Center	DGRC: 2356
pBRAcPA-PGR	This paper	N/A
pUAST-PGR (UFO02753)	Drosophila Genomics Resource Center	DGRC: 1617200
pCMV6-HsEP2	ORIGENE	RC210883
pBRAcPA-HsEP2	This paper	N/A
pLV-CMV-aequorin	VectorBuilder	VB900129-8482vja
pBRAcPA-aequorin	This paper	N/A
pCMV6-GNA15	Genomics-online	ABIN4214925
pBRAcPA-Gα15	This paper	N/A
pBFv-U6.2	National Institute of Genetics	Kondo and Ueda (2013)
pBFv-U6.2B	National Institute of Genetics	Kondo and Ueda (2013)
cDNA LD23532	Drosophila Genomics Resource Center	DGRC: 7412
pCMV6-HsPTGES3	ORIGENE	RC201254
pUAST-HsPTGES3	This paper	N/A
pBRAcPA-HsPTGES3	This paper	N/A
pBRAcPA-cPges/p23	This paper	N/A
pUAST-cPges/p23 (UFO02035)	Drosophila Genomics Resource Center	DGRC: 1616694
pCMV6-HsCOX1	ORIGENE	RC206436
pBRAcPA-HsCOX1	This paper	N/A
pCMV6-HsCOX2	ORIGENE	RC202245
pBRAcPA-HsCOX2	This paper	N/A
