# Supplementary material for: Functional characterization of eicosanoid signaling in Drosophila development
Source: PLoS Genet. 2025 May 9;21(5):e1011705. doi: 10.1371/journal.pgen.1011705 (PMC12088517; doi:10.1371/journal.pgen.1011705)
Supplement: S13 Table — (XLSX) [file pgen.1011705.s028.xlsx]

## Sheet: Sheet1
S13 Table. Primers and oligonucleotides.
Primers for qRT-PCR
Gene Name	CG Number	Forward (5'-3')	Reverse (5'-3')
Ldh	CG10160	CTGGTAGAGTACAGTCCCGA	GGACGAGTCCAAGTTGGTG
Hph	CG44015	CGAACAATCTGGCAGCTCAA	GTTCCCGTGGACATGCTAAC
cPges/p23	CG16817	GCGAGGGTGATAAGGAGAAGA	TGTTGTGATCGTGTGCTGAC
bnl	CG4608	GCCATAACAAGCACACCACA	CTCCTCCAGCTGATCGGAAT
rp49	CG7939	AGCTGTCGCACAAATGGCGCAAGC	TTGAATCCGGTGGGCAGCATGTGG
Oligonucleotides for generating PGR-targeting gRNAs
Allele	Target ID	Forward (5'-3')	Reverse (5'-3')
PGRA1	2	CTTCGTAAGTGCAGCTATGCATAG	AAACCTATGCATAGCTGCACTTAC
	3	CTTCGTCGCTCCAAGTCCATCAAC	AAACGTTGATGGACTTGGAGCGAC
PGRB1	1	CTTCGCCGCACAACTCAACTACTG	AAACCAGTAGTTGAGTTGTGCGGC
	4	CTTCGCGCTTAATGCATCCCAGCA	AAACTGCTGGGATGCATTAAGCGC
Primers for screening PGR CRISPR mutants
Allele		Forward (5'-3')	Reverse (5'-3')
PGRA1		CATTGCTATTGGTCGGCGTTC	CGGTATGAAGATCGAGTGGA
PGRB1		CACCTGAATCACCTGCAATCG	CGGTATGAAGATCGAGTGGA
Primers for generating dsRNAs
cPges/p23-1	Forward (5'-3')	CCGGATCCTAATACGACTCACTATAGCCAAGTCAGGCTGTCAGTCA
	Reverse (5'-3')	CCGGATCCTAATACGACTCACTATAGCACCAGGGCTGTTAAGGAAA
cPges/p23-2	Forward (5'-3')	CCGGATCCTAATACGACTCACTATAGATCATCGATGTCGAATGCAA
	Reverse (5'-3')	CCGGATCCTAATACGACTCACTATAGTAGGCAGCTGGCTTCTTCTC
EGFP	Forward (5'-3')	TAATACGACTCACTATAGGATGGTGAGCAAGGGCGAGGAGCCTGTTC
	Reverse (5'-3')	TAATACGACTCACTATAGGCTGGGTGCTCAGGTAGTGGTTGTCGGGC
