# Supplementary material for: Functional characterization of eicosanoid signaling in Drosophila development
Source: PLoS Genet. 2025 May 9;21(5):e1011705. doi: 10.1371/journal.pgen.1011705 (PMC12088517; doi:10.1371/journal.pgen.1011705)
Supplement: S1 Data — (XLSX) [file pgen.1011705.s035.xlsx]

## Sheet: Fig 1C
Figure 1C
Mock + PGD2	CG7497/PGR + PGD2	HsEP2 + PGD2	Mock + PGE2	CG7497/PGR + PGE2	HsEP2 + PGE2	Mock + PGF2alpha	CG7497/PGR + PGF2alpha	HsEP2 + PGF2alpha	Mock + U46619	CG7497/PGR + U46619	HsEP2 + U46619	Mock + Iloprost	CG7497/PGR + Iloprost	HsEP2 + Iloprost
1.02401	4.51706	1.46449	0.887528	4.82587	2.34162	0.715357	2.27084	0.937764	0.94961	1.40834	0.849249	0.922421	1.19309	1.04819
1.13352	5.09859	1.16806	0.780266	4.43352	2.19787	0.816158	1.99596	0.916285	0.959302	1.36341	0.923973	0.995497	1.3335	1.03003
1.07799	3.51202	1.08097	0.694337	3.77721	2.03438	0.705221	1.66457	0.858134	1.01791	1.11444	0.873961	1.00773	1.34286	1.18965

## Sheet: Fig 2B
Figure 2B
Numbers of flies
	+ > PGR RNAi		tubP > PGR RNAi		PGR > PGR RNAi		btl > PGR RNAi		dSRF > PGR RNAi		elav > PGR RNAi		nSyb > PGR RNAi		Desat1 > PGR RNAi		Cg > PGR RNAi		He > PGR RNAi		Myo1A > PGR RNAi		phm22 > PGR RNAi		Eip71CD > PGR RNAi
	RNAi #1	RNAi #2	RNAi #1	RNAi #2	RNAi #1	RNAi #2	RNAi #1	RNAi #2	RNAi #1	RNAi #2	RNAi #1	RNAi #2	RNAi #1	RNAi #2	RNAi #1	RNAi #2	RNAi #1	RNAi #2	RNAi #1	RNAi #2	RNAi #1	RNAi #2	RNAi #1	RNAi #2	RNAi #1	RNAi #2
Pharate adult lethal	0	1	116	86	109	69	94	86	102	104	1	0	3	4	2	0	1	0	0	0	0	0	1	2	1	2
Eclosion defect	0	0	1	0	1	4	0	0	0	1	1	0	4	3	0	0	0	0	0	0	0	0	1	0	0	0
Eclosion	132	141	0	0	2	7	0	0	0	1	86	83	142	186	126	152	151	112	153	121	149	101	116	133	134	72
total	132	142	117	86	112	80	94	86	102	106	88	83	149	193	128	152	152	112	153	121	149	101	118	135	135	74
% of flies
	+ > PGR RNAi		tubP > PGR RNAi		PGR > PGR RNAi		btl > PGR RNAi		dSRF > PGR RNAi		elav > PGR RNAi		nSyb > PGR RNAi		Desat1 > PGR RNAi		Cg > PGR RNAi		He > PGR RNAi		Myo1A > PGR RNAi		phm22 > PGR RNAi		Eip71CD > PGR RNAi
	RNAi #1	RNAi #2	RNAi #1	RNAi #2	RNAi #1	RNAi #2	RNAi #1	RNAi #2	RNAi #1	RNAi #2	RNAi #1	RNAi #2	RNAi #1	RNAi #2	RNAi #1	RNAi #2	RNAi #1	RNAi #2	RNAi #1	RNAi #2	RNAi #1	RNAi #2	RNAi #1	RNAi #2	RNAi #1	RNAi #2
Pharate adult lethal	0	0.704225	99.1453	100	97.3214	86.25	100	100	100	98.1132	1.13636	0	2.01342	2.07254	1.5625	0	0.657895	0	0	0	0	0	0.847458	1.48148	0.740741	2.7027
Eclosion defect	0	0	0.854701	0	0.892857	5	0	0	0	0.943396	1.13636	0	2.68456	1.5544	0	0	0	0	0	0	0	0	0.847458	0	0	0
Eclosion	100	99.2958	0	0	1.78571	8.75	0	0	0	0.943396	97.7273	100	95.302	96.3731	98.4375	100	99.3421	100	100	100	100	100	98.3051	98.5185	99.2593	97.2973

## Sheet: Fig 3C
Figure 3C
Numbers of flies
	PGR A1/+	PGR B1/+	PGR A1/A1	PGR B1/B1	PGR A1/B1
Pharate adult lethal	0	1	82	75	78
Eclosion defect	0	0	0	0	0
Eclosion	51	124	0	0	0
total	51	125	82	75	78
% of flies
	PGR A1/+	PGR B1/+	PGR A1/A1	PGR B1/B1	PGR A1/B1
Pharate adult lethal	0	0.8	100	100	100
Eclosion defect	0	0	0	0	0
Eclosion	100	99.2	0	0	0

## Sheet: Fig 3D
Figure 3D
Numbers of flies
	+ > PGR	+ > PGR	tubP > PGR	PGR > PGR	btl > PGR	dSRF > PGR	btl+dSRF > PGR	elav > PGR	nSyb > PGR	Desat1 > PGR	Cg > PGR	He > PGR	Myo1A > PGR	phm22 > PGR	Eip71CD > PGR
	PGR A1/+	PGR A1/B1	PGR A1/B1	PGR Gal4/B1	PGR A1/B1	PGR A1/B1	PGR A1/B1	PGR A1/B1	PGR A1/B1	PGR A1/B1	PGR A1/B1	PGR A1/B1	PGR A1/B1	PGR A1/B1	PGR A1/B1
Pharate adult lethal	0	109	1	3	70	23	20	80	131	91	76	40	96	89	96
Eclosion defect	0	0	0	0	0	15	8	0	0	0	0	0	0	4	0
Eclosion	51	0	76	154	0	15	36	0	0	0	0	0	0	0	0
total	51	109	77	157	70	53	64	80	131	91	76	40	96	93	96
% of flies
	+ > PGR	+ > PGR	tubP > PGR	PGR > PGR	btl > PGR	dSRF > PGR	btl+dSRF > PGR	elav > PGR	nSyb > PGR	Desat1 > PGR	Cg > PGR	He > PGR	Myo1A > PGR	phm22 > PGR	Eip71CD > PGR
	PGR A1/+	PGR A1/B1	PGR A1/B1	PGR Gal4/B1	PGR A1/B1	PGR A1/B1	PGR A1/B1	PGR A1/B1	PGR A1/B1	PGR A1/B1	PGR A1/B1	PGR A1/B1	PGR A1/B1	PGR A1/B1	PGR A1/B1
Pharate adult lethal	0	100	1.2987	1.91083	100	43.3962	31.25	100	100	100	100	100	100	95.6989	100
Eclosion defect	0	0	0	0	0	28.3019	12.5	0	0	0	0	0	0	4.30108	0
Eclosion	100	0	98.7013	98.0892	0	28.3019	56.25	0	0	0	0	0	0	0	0

## Sheet: Fig 3F
Figure 3F
A3	A3	A4	A4
PGR A1/+	PGR A1/B1	PGR A1/+	PGR A1/B1
2.30283	1.39923	2.82293	0.887808
2.60781	1.23075	3.20813	0.753937
2.72808	1.37921	3.19505	1.26794
2.61088	1.31676	2.55151	1.33871
1.9365	2.0494	2.64237	2.15591
2.79032	1.27144	2.23763	1.24496
2.47884	1.14445	2.93781	1.20827
2.66144	1.68087	2.72288	1.43334
3.1916	0.97341	3.99311	0.629015
2.88051	0.95288	2.34498	1.16245

## Sheet: Fig 3G
Figure 3G
			+ > PGR	tubP > PGR	PGR > PGR	btl > PGR	dSRF > PGR	btl+dSRF > PGR	elav > PGR	nSyb > PGR	Desat1 > PGR	Cg > PGR	He > PGR	Myo1A > PGR	phm22 > PGR	Eip71CD > PGR
w1118	PGR A1/+	PGR A1/B1	PGR A1/B1	PGR A1/B1	PGR Gal4/B1	PGR A1/B1	PGR A1/B1	PGR A1/B1	PGR A1/B1	PGR A1/B1	PGR A1/B1	PGR A1/B1	PGR A1/B1	PGR A1/B1	PGR A1/B1	PGR A1/B1
1.13887	0.866412	3.23	5.6438	0.941693	0.984407	5.80282	3.22742	3.44437	3.63032	4.57405	7.59521	4.95183	4.57345	4.54705	4.73176	5.4594
0.866058	0.824327	4.4983	5.21135	1.41334	1.39041	5.66061	4.99584	2.26028	4.33896	4.84124	3.98014	4.04356	5.46506	4.42778	5.06203	5.39638
1.1111	0.993779	3.30217	4.19488	0.938458	1.32907	5.21156	2.45999	2.92382	4.80237	3.32307	3.69666	4.86713	3.66159	4.54375	4.67987	6.62349
0.883979	1.0273	3.81023	4.77187	1.20685	1.0197	6.52938	2.57193	2.32745	4.34994	2.79081	3.23657	4.92583	3.46448	4.01835	5.30396	5.18902
			4.07854			3.7649	3.18298	2.6553
			4.86482			4.6957	2.91876	2.96401
			6.12019			4.14854	3.36206	3.31155
			4.8301			4.36245

## Sheet: Fig 3H
Figure 3H
			+ > PGR	tubP > PGR	PGR > PGR	btl > PGR	dSRF > PGR	btl+dSRF > PGR	elav > PGR	nSyb > PGR	Desat1 > PGR	Cg > PGR	He > PGR	Myo1A > PGR	phm22 > PGR	Eip71CD > PGR
w1118	PGR A1/+	PGR A1/B1	PGR A1/B1	PGR A1/B1	PGR Gal4/B1	PGR A1/B1	PGR A1/B1	PGR A1/B1	PGR A1/B1	PGR A1/B1	PGR A1/B1	PGR A1/B1	PGR A1/B1	PGR A1/B1	PGR A1/B1	PGR A1/B1
1.11412	1.28191	4.91892	5.35223	1.68693	1.92688	6.55672	3.75509	5.06159	5.15881	6.44009	8.51503	6.37356	5.93659	6.63033	5.32964	6.18956
0.945728	1.3821	5.21037	6.73095	2.72123	3.04318	7.61183	6.22163	3.83627	5.30546	6.45756	5.86618	6.09564	6.33376	6.39655	9.25336	4.98386
1.02733	1.3203	3.9403	6.22412	2.10015	2.93421	7.93584	3.48722	6.31265	5.52641	5.65798	5.08344	8.16019	11.1889	6.37504	8.24235	5.09522
0.912821	1.07778	3.81116	5.00507	2.13652	2.11254	7.43167	3.42123	5.09985	6.10837	5.51997	3.28945	6.58724	4.774	5.34799	9.16428
			6.87578			5.76718	4.89962	4.68668
			6.28643			8.78483	5.07645	5.01071
			6.87245			6.57178	3.8806	6.05838
			6.1387			7.2537

## Sheet: Fig 4A
Figure 4A
0 hours APF			24 hours APF			48 hours APF			72 hours APF			96 hours APF
PGR A1/+	PGR A1/A1	PGR A1/B1	PGR A1/+	PGR A1/A1	PGR A1/B1	PGR A1/+	PGR A1/A1	PGR A1/B1	PGR A1/+	PGR A1/A1	PGR A1/B1	PGR A1/+	PGR A1/A1	PGR A1/B1
0.858277	0.780145	1.07033	1.12365	9.58203	8.72551	0.839759	6.51439	7.47074	1.58198	10.9262	5.89766	1.92676	9.96423	8.46561
0.905518	0.840399	1.03729	0.282723	10.2623	7.60895	1.20888	6.81039	3.93892	1.50514	6.96388	8.21344	1.29235	11.011	9.53398
1.0075	0.955687	0.973265	0.328107	12.3797	5.91278	0.519884	7.1647	3.07874	1.81454	7.62171	6.02942	0.978335	11.4621	9.73191
1.2287	2.01597	0.894023	0.382187	10.2597	8.52125	0.590688	5.49238	4.25102	1.87574	9.60602	6.95708	1.42599	12.7019	9.78843
4 hours APF			8 hours APF			12 hours APF			16 hours APF			20 hours APF
PGR A1/+	PGR A1/A1	PGR A1/B1	PGR A1/+	PGR A1/A1	PGR A1/B1	PGR A1/+	PGR A1/A1	PGR A1/B1	PGR A1/+	PGR A1/A1	PGR A1/B1	PGR A1/+	PGR A1/A1	PGR A1/B1
3.8232	4.10855	3.9279	0.771756	0.991718	0.665102	0.908332	0.791513	0.544432	0.41352	6.53731	3.00365	1.03922	3.37674	6.19782
3.66969	4.05369	3.97164	0.753184	1.11881	0.756832	0.871298	1.08936	0.707575	0.280196	2.20543	4.35139	0.269055	7.16488	5.67684
3.28303	3.71977	2.9822	0.888342	0.876609	0.865891	0.943392	1.22175	0.861849	0.180247	9.5664	3.24932	0.278893	7.41407	8.21012
3.73954	3.52486	4.02603	0.871965	0.978403	1.10535		0.881541	0.606124	0.279688	3.26993	3.34521	0.263419	9.56567	6.18034
			0.653605	1.07432	1.14982				0.308168		2.06848
			0.925165	0.931682

## Sheet: Fig 4B
Figure 4B
0 hours APF			24 hours APF			48 hours APF			72 hours APF			96 hours APF
PGR A1/+	PGR A1/A1	PGR A1/B1	PGR A1/+	PGR A1/A1	PGR A1/B1	PGR A1/+	PGR A1/A1	PGR A1/B1	PGR A1/+	PGR A1/A1	PGR A1/B1	PGR A1/+	PGR A1/A1	PGR A1/B1
0.930779	0.838934	1.08268	2.16107	4.37727	3.87826	0.955309	2.59895	2.4893	0.920862	5.4736	3.53352	1.77388	7.06086	7.25643
0.967561	0.80507	0.993163	1.46162	3.89633	3.35419	1.03176	2.30167	1.84651	0.992833	4.06082	3.74289	1.36476	7.68556	7.1108
0.8867	0.89751	0.855822	1.42304	4.25603	3.25486	0.551162	2.60781	1.49451	0.948442	4.24429	2.83052	1.33744	7.23678	7.64225
1.21496	1.31026	0.7295	1.60388	4.61236	3.78444	0.559917	2.69708	1.78283	0.774223	3.84701	2.73775	1.72442	8.58504	7.32954
4 hours APF			8 hours APF			12 hours APF			16 hours APF			20 hours APF
PGR A1/+	PGR A1/A1	PGR A1/B1	PGR A1/+	PGR A1/A1	PGR A1/B1	PGR A1/+	PGR A1/A1	PGR A1/B1	PGR A1/+	PGR A1/A1	PGR A1/B1	PGR A1/+	PGR A1/A1	PGR A1/B1
1.35781	1.47116	1.2997	1.79419	2.16144	1.82728	3.05796	2.86117	2.81573	1.81089	5.82933	4.35189	2.23685	3.28486	4.82676
1.29229	1.54649	1.39028	1.97347	2.19801	1.89602	2.78526	2.28906	2.94107	1.91378	3.80002	5.01051	1.84185	5.22668	4.68214
1.25674	1.56723	1.0102	1.935	1.88058	2.01697	2.13886	2.77515	3.07755	1.75058	5.79901	4.50851	1.85011	5.08394	5.39117
1.33987	1.35897	1.33264	1.82643	1.75887	1.39451		3.05756	3.04502	1.83168	4.88258	4.10914	1.77697	6.04917	5.16909
			1.55645	2.09691	1.73775				2.06301		5.2913
			1.4245	1.63946

## Sheet: Fig 4C
Figure 4C
Numbers of flies
	0 hours APF	24 hours APF	48 hours APF	72 hours APF	96 hours APF	120 hours APF	144 hours APF	168 hours APF	192 hours APF		27 hours APF	30 hours APF	33 hours APF	36 hours APF	39 hours APF	42 hours APF	45 hours APF	48 hours APF	51 hours APF	54 hours APF	57 hours APF
Pharate adult lethal	35	14	8	0	0	0	0	1	0		20	20	21	23	9	9	3	8	1	5	3
Eclosion defect	2	0	8	1	1	0	1	0	0		0	0	2	0	4	4	8	8	2	0	2
Eclosion	3	2	58	37	44	46	43	33	33		4	2	15	28	24	26	36	58	40	62	37
total	40	16	74	38	45	46	44	34	22		24	22	38	51	37	39	47	74	43	67	42
% of flies
	0 hours APF	24 hours APF	48 hours APF	72 hours APF	96 hours APF	120 hours APF	144 hours APF	168 hours APF	192 hours APF		27 hours APF	30 hours APF	33 hours APF	36 hours APF	39 hours APF	42 hours APF	45 hours APF	48 hours APF	51 hours APF	54 hours APF	57 hours APF
Pharate adult lethal	87.5	87.5	10.8108	0	0	0	0	2.94118	0		83.3333	90.9091	55.2632	45.098	24.3243	23.0769	6.38298	10.8108	2.32558	7.46269	7.14286
Eclosion defect	0	0	10.8108	2.63158	2.22222	0	2.27273	0	0		0	0	5.26316	0	10.8108	10.2564	17.0213	10.8108	4.65116	0	4.7619
Eclosion	12.5	12.5	78.3784	97.3684	97.7778	100	97.7273	97.0588	100		16.6667	9.09091	39.4737	54.902	64.8649	66.6667	76.5957	78.3784	93.0233	92.5373	88.0952

[truncated: 20 more sheets: Fig 4D, Fig 4E, Fig 5C, Fig 6A, Fig 6C, Fig 6D, Fig 6E, Fig 6F, Fig 6G, Fig 6H, S2B Fig, S4B Fig, S4D Fig, S13A Fig, S13B Fig, S14A Fig, S14B Fig, S14C Fig, S15A Fig, S15B Fig]
